# Supplementary material for: Targeting EGFR in Combination with Nutritional Supplements on Antitumor Efficacy in a Lung Cancer Mouse Model
Source: Mar Drugs. 2022 Nov 29;20(12):751. doi: 10.3390/md20120751 (PMC9783964; doi:10.3390/md20120751)
Supplement: Supplementary file 1 [file marinedrugs-20-00751-s001.zip]

Archive with 1 entries (1 files):
- marinedrugs-2032981-supplementary.pdf
